# Supplementary material for: In Vivo Parieto-Occipital White Matter Metabolism Is Correlated with Visuospatial Deficits in Adult DM1 Patients
Source: Diagnostics (Basel). 2022 Sep 24;12(10):2305. doi: 10.3390/diagnostics12102305 (PMC9600392; doi:10.3390/diagnostics12102305)
Supplement: Supplementary file 1 [file diagnostics-12-02305-s001.zip]

Archive with 1 entries (1 files):
- diagnostics-1871407-supplementary.pdf
